# Supplementary material for: Health-related quality of life among caregivers of children with cerebral palsy in Sub-Saharan Africa: A systematic review and meta-analysis
Source: PLOS Ment Health. 2026 Apr 7;3(4):e0000541. doi: 10.1371/journal.pmen.0000541 (PMC13056198; doi:10.1371/journal.pmen.0000541)
Supplement: S1 Data — (CSV) [file pmen.0000541.s001.csv]

Author	Year of Publishe	study name code	Study Year Code	study year three	year of study	Publish code name	PublishYear Code	Region code name	Region	region	reg cod	study design		study pop	Sample Code name	Sample size	sample code	SD	Mean	SE of SD
Kassa et al.	2024	>=2019	2	3	2022	>=2021	2	East Afriaca	1	Ethiopia	2	Cross sectional		Caregivers	>100	324	2	0.71	28.72	0.0394
Fadwa et al	2019	<2019	1	1	2015	<2021	1	East Afriaca	1	Sudan	2	Cross sectional		Cargivers	<100	65	1	3.27	8.85	0.405593582
Farah et al	2022	>=2019	2	2	2019	>=2021	2	East Afriaca	1	Kenya	1	Cross sectional		DB	<100	50	1	17.3	67.5	2.446589463
Namanja	2022	>=2019	2	2	2019	>=2021	2	East Afriaca	1	Malawi	2	Cross sectional		DB	>100	142	2	11.43	57.2	0.959184293
Polack et al.	2018	<2019	1	1	2015	<2021	1	West Africa	2	Ghana					<100	76	1	15.41	12.5	1.767648229
Ferreira et al.	2018	<2019	1	2	2018	<2021	1	South Africa	3	South Africa					<100	52	1	18.8	66.23	1.767648229
Chidimma J. et al.	2018	<2019	1	2	2018	<2021	1	West Africa	2	Nigeria					<100	78	1	0.71	3.91	1.767648229
Dambi JM et al.	2015	<2019	1	1	2014	<2021	1	South Africa	3	Zimbabwe					<100	48	1	21.7	68.8	1.767648229
Gabriel et al.	2024	>=2019	2	3	2022	>=2021	2	West Africa	2	Nigeria					<100	96	1	18.42	57.63	1.767648229
